# Supplementary material for: Incorporation of Data From Multiple Hypervariable Regions when Analyzing Bacterial 16S rRNA Gene Sequencing Data
Source: Front Genet. 2022 Mar 31;13:799615. doi: 10.3389/fgene.2022.799615 (PMC9009396; doi:10.3389/fgene.2022.799615)
Supplement: Supplementary file 4 [file Table1.XLSX]

## Sheet: Sheet1
	Supplementary Table 1. List of contaminants.
	Contaminant	Region Detected	Reason for Filtering
	k__Bacteria; p__Actinobacteria; c__Actinobacteria; o__Actinomycetales; f__Actinomycetaceae; g__Varibaculum; s__unassigned	V67	Only detected in 1 replicate; less than 0.1% abundance
	k__Bacteria; p__Actinobacteria; c__Actinobacteria; o__Corynebacteriales; f__Corynebacteriaceae; g__Corynebacterium_1; s__Corynebacterium_amycolatum	V67	Only detected in 1 replicate; less than 0.1% abundance
	k__Bacteria; p__Actinobacteria; c__Actinobacteria; o__Micrococcales; f__Microbacteriaceae; g__Microbacterium; s__unassigned	V3, V67	Only detected in 1 replicate; less than 0.1% abundance
	k__Bacteria; p__Bacteroidetes; c__Bacteroidia; o__Bacteroidales; f__Bacteroidaceae; g__Bacteroides; s__Bacteroides_dorei	V8	Less than 0.1% abundance
	k__Bacteria; p__Bacteroidetes; c__Bacteroidia; o__Bacteroidales; f__Bacteroidaceae; g__Bacteroides; s__Bacteroides_faecis	V3	Only detected in 1 replicate; less than 0.1% abundance
	k__Bacteria; p__Bacteroidetes; c__Bacteroidia; o__Bacteroidales; f__Bacteroidaceae; g__Bacteroides; s__Bacteroides_fragilis	V3	Only detected in 1 replicate; less than 0.1% abundance
	k__Bacteria; p__Bacteroidetes; c__Bacteroidia; o__Bacteroidales; f__Bacteroidaceae; g__Bacteroides; s__Bacteroides_massiliensis	V67	Only detected in 1 replicate; less than 0.1% abundance
	k__Bacteria; p__Bacteroidetes; c__Bacteroidia; o__Bacteroidales; f__Bacteroidaceae; g__Bacteroides; s__Bacteroides_thetaiotaomicron	V67	Only detected in 1 replicate; less than 0.1% abundance
	k__Bacteria; p__Bacteroidetes; c__Bacteroidia; o__Bacteroidales; f__Porphyromonadaceae; g__Parabacteroides; s__Parabacteroides_merdae	V3, V67	Less than 0.1% abundance
	k__Bacteria; p__Firmicutes; c__Bacilli; o__Bacillales; f__Bacillaceae; g__Bacillus; s__unassigned	V9	Only detected in 1 replicate
	k__Bacteria; p__Firmicutes; c__Bacilli; o__Bacillales; f__Family_XI; g__Gemella; s__Gemella_morbillorum	V3	Only detected in 1 replicate; less than 0.1% abundance
	k__Bacteria; p__Firmicutes; c__Clostridia; o__Clostridiales; f__Family_XI; g__Anaerococcus; s__Anaerococcus_vaginalis	V3	Only detected in 1 replicate; less than 0.1% abundance
	k__Bacteria; p__Firmicutes; c__Clostridia; o__Clostridiales; f__Family_XI; g__Ezakiella; s__Sporobacterium_sp	V3, V67	Only detected in 1 replicate; less than 0.1% abundance
	k__Bacteria; p__Firmicutes; c__Clostridia; o__Clostridiales; f__Family_XI; g__Finegoldia; s__Finegoldia_magna	V3	Only detected in 1 replicate; less than 0.1% abundance
	k__Bacteria; p__Firmicutes; c__Clostridia; o__Clostridiales; f__Family_XI; g__Peptoniphilus; s__Candidatus_Peptoniphilus_massiliensis	V3, V67	Only detected in 1 replicate; less than 0.1% abundance
	k__Bacteria; p__Firmicutes; c__Clostridia; o__Clostridiales; f__Lachnospiraceae; g__Anaerostipes; s__Anaerostipes_hadrus	V67	Only detected in 1 replicate
	k__Bacteria; p__Firmicutes; c__Clostridia; o__Clostridiales; f__Lachnospiraceae; g__Blautia; s__unassigned	V3	Only detected in 1 replicate
	k__Bacteria; p__Firmicutes; c__Clostridia; o__Clostridiales; f__Lachnospiraceae; g__Lachnoclostridium; s__unassigned	V3	Only detected in 1 replicate; less than 0.1% abundance
	k__Bacteria; p__Firmicutes; c__Clostridia; o__Clostridiales; f__Lachnospiraceae; g__unassigned; s__unassigned	V4	Only detected in 1 replicate
	k__Bacteria; p__Firmicutes; c__Clostridia; o__Clostridiales; f__Ruminococcaceae; g__Ruminococcus_1; s__Ruminococcus_bicirculans	V8	Only detected in 1 replicate
	k__Bacteria; p__Proteobacteria; c__Alphaproteobacteria; o__Rhizobiales; f__Methylobacteriaceae; g__Methylobacterium; s__unassigned	V3	Only detected in 1 replicate; less than 0.1% abundance
	k__Bacteria; p__Proteobacteria; c__Betaproteobacteria; o__Burkholderiales; f__Burkholderiaceae; g__Cupriavidus; s__Cupriavidus_metallidurans	V2, V4	Less than 0.1% abundance
	k__Bacteria; p__Proteobacteria; c__Deltaproteobacteria; o__Desulfovibrionales; f__Desulfovibrionaceae; g__Bilophila; s__Bilophila_wadsworthia	V9	Only detected in 1 replicate
